# Supplementary material for: Evaluating the Clinical Efficacy of Membrane-Assisted Regenerative Therapy in Peri-Implantitis Management: A Comprehensive Review Incorporating Systematic Review Evidence
Source: Materials (Basel). 2025 Nov 18;18(22):5227. doi: 10.3390/ma18225227 (PMC12654031; doi:10.3390/ma18225227)
Supplement: Supplementary file 1 [file materials-18-05227-s001.zip]

Archive with 6 entries (6 files):
- Table S2.xlsx
- Table S1.pdf
- Table S3.pdf
- Figure S1.jpg
- Figure S2.jpg
- Figure S3.jpg
