# Supplementary material for: Evaluating the Clinical Efficacy of Membrane-Assisted Regenerative Therapy in Peri-Implantitis Management: A Comprehensive Review Incorporating Systematic Review Evidence
Source: Materials (Basel). 2025 Nov 18;18(22):5227. doi: 10.3390/ma18225227 (PMC12654031; doi:10.3390/ma18225227)
Supplement: Supplementary file 1 [file materials-18-05227-s001.zip › Table S2.xlsx]

## Sheet: Sheet1
	Author	Year	Study Design	Period	Membrane	Bone Graft	Average Bone Fill Gain (mm)	Average Probing Pocket Depth Reduction (mm)	KM Width (mm)	Prosthesis removal	Implantoplasty	Decontamination Protocol	Reference
	Aghazadeh	2012	Randomized Controlled Trial	1yr.	Yes/Resorbable	Autogenouos, BioOss	Autogenous: 0.2	Autogenous: 2.0	N/A	N	N	3% Hydrogen Peroxide	[91]
					OsseoGuard, Biomet, 3i		BioOss: 1.1	BioOss: 3.1
	Aghazadeh	2020	Single-blind Randomized Controlled Trial	1yr.	Yes/Resorbable	Autogenouos, BioOss	1.2	2.4	N/A	N	N	3% Hydrogen Peroxide	[39]
					OsseoGuard, Biomet, 3i
	Aghazadeh	2022	Randomized Controlled Trial	3-5yrs.	Yes/Resorbable	Autogenouos, BioOss	Autogenous: 0.2 (3Y), -0.7 (5Y)	Autogenous: 1.7	N/A	Y	N	3% Hydrogen Peroxide	[4]
					OsseoGuard, Biomet, 3i		BioOss: 1.6 (3Y), 1.6 (5Y)	BioOss: 2.8
	Almohandes	2022	Animal Study (Methodology only)	6mos.	Yes/Resorbable	group2: BioOss,	N/A	N/A	N/A	N	N	Cotton pellets soaked in saline	[99]
					group 4: BioOss+BioGide	group3:Symbios(biphasic)
	Arab	2016	Clinical Trial	6mos.	No vs. Yes/BioGide	BioOss	No membrane: 0.85	No membrane: 1.1	N/A	Y	N	Air-abrasive(Prophy-Jet), Saline irrigation(60s)	[67]
							Resorbable: 1.4	Resorbable: 2.4
	Astolfi	2021	Clinical Trial	2-8yrs.	Yes/Resorbable	BioOss	Prosthesis removed: 2.18	N/A	N/A	Control vs Experimental	Y	3-5% Hydrogen Peroxide(2min), 0.12% Chlorhexidine	[85]
					Jason(resorbable membrane, Germany)		Prosthesis not removed: 2.84
	Bacaro	2022	Case Report	4yrs.	Yes/Non resorbable	No	N/A	N/A	N/A	N	N	1% Citric acid	[59]
					Polypropylene(Bone Heal, Brazil)
	Behneke	2000	Prospective Clinical Study	3yrs.	No	Autogenous bone	6.2	3.5	N/A	N	N	Air-abrasive(EMS Air Flow SI with sodium carbonate(30s)), Saline irrigation	[42]
					But, good discussion about using membrane.
	Deppe	2007	Prospective Clinical Trial	5yrs.	N/A	β-tricalcium phosphate (β-TCP)	4.7	3.8	N/A	N/A	N/A	Air-abrasive, CO2 laser	[60]
	Derks	2022	Multicenter Randomized Controlled Trial	1yr.	No	BioOss Collagen	Control: 3.7	Control: 1.0	2.3	95/138	N	Titanium Brush, Saline irrigation	[100]
							Experimental: 3.7	Experimental: 1.0
	De Tapia	2019	Double-blinded Randomized Controlled Trial	1yr.	Yes/Resorbable	Alloplast(b-TCP, boneCeramic(Strauman)	2.1	Control: 2.2	N/A	Y	Yes	Control: 3% Hydrogen Peroxide	[49]
					Osteogenics(Cytoplast, collagen membrane)			Experimental: 2.8			Diamond bur(40 &15um grit)	Experimental: 3% Hydrogen Peroxide, Titanium Brush
	Froum	2012	Case Series	3-7.5yrs.	Yes/Resorbable	BioOss	3.8	5.4	N/A	N	N	Air abrasive(60s), Tetracycine with cotton or brush(30s), 0.12% Chlorhexidine, Saline irrigation	[30]
					Ossix, BioGide, Mucograft
	Froum	2015	Case Series	2-10yrs.	Yes/Resorbable	Mineralized freezed dried bone and/or anorganic bovine bone	1.8	5.1	N/A	N	N	Minocycline(45s), 0.12% Chlorhexidine(45s), Saline irrigation(60s)	[53]
						Emdogain or PDGF
	Froum	2022	Retrospective Case Series	3-15yrs.	Y/Resorbable	Allograft(straumann), BioOss	Radiographic: 3.6	6.7	N/A	N	N	Air abrasive (60s), Minocycline, Citric acid (pH 1, 30-60s)	[35]
					BioGide		Bone sounding: 6.8
	Galarraga-Vinueza	2020	Pilot Human Study	6mos.	Y/Resorbable	BioOss	N/A	0.9	-1.4	Y (if screw retained)	Y	Er:YAG laser, Titanium Brush	[74]
					BioGide
	González Regueiro	2021	Prospective Case Series	1yr.	Y/Resorbable	Synthetic HA subsitute	2.6	3.2	N/A	N	Y (Fine diamond drill)	Implacure (37% orhophosphoric acid & 2% Chlorhexidine(2min), Piperacillin/Tazobactam (1min))	[55]
					Osgide	Osbone
	Haas	2000	Clinical Trial	35mos.	Y/Non resorbable	Autogenous bone	2	N/A	N/A	N	N	Soft laser with toluidine blue O	[58]
					Gore-tex
	Hämmerle	1995	Case Series	1yr.	Y/Non resorbable	No	Case 1: 1.7 mesial, 3.6 distal	Case 1: 3.4	N/A	N	N	0.2% Chlorhexidine, Saline irrigation	[27]
					Gore-tex		Case 2: 1.5 mesial, 2.2 distal	Case 2: 3
	Heitz-Mayfield	2023	Randomized Controlled Trial	1yr.	Y/Resorbable	BioOss	Control: 1.7	Control: 4.2	N/A	N	N	Air-abrasive((EMS Air-Flow Master)	[38]
					BioGide		Experimental: 2.4	Experimental: 3.7
	Hürzeler	1997(part II)	Animal Study	5mos.	Y/Non resorbable	resorbable HA, canine DFDBA	HA + GTR: 2.4	N/A	N/A	N	N	Air-abrasive(Prophy-Jet(30s))	[96]
					Gore-tex		DFDB + GTR: 3.0
	Isler	2018	Randomized Controlled Trial	1yr.	Y/Resorbable	BioOss	CGF: 1.6	CGF: 2.2	N/A	Y	N	Tiitanium curette, Saline soaked cotton gauze	[32]
					BioGide & CGF		Bioguide: 2.0	Bioguide: 2.7
	Isler	2022	Randomized Controlled Trial	3yrs.	Y/Resorbable	BioOss	CGF: 1.3	CGF: 2.1	N/A	Y	N	Titanium curette, Saline irrigation	[101]
					BioGide & CGF		Bioguide: 1.7	Bioguide: 2.1
	Khoury	2001	Clinical Trial	3yrs.	No vs. Yes/Resorbable & nonresorbable	Autogenous bone	No membrane: 3.2	No membrane: 5.1	N/A	N	N	0.2% Chlorhexidine, Citric acid(pH 1, 1min), Hydrogen Peroxide, Saline irrigation	[25]
							Resorbable: 2.3	Resorbable: 2.6
					Gore-tex, BioGide		Nonresorbable: 3.4	Nonresorbable: 5.4
	La Monaca	2018	Prospective Case Series	5yrs.	Y/Resorbable	Puros	0.5	1.3	N/A	Y	N	0.2% Chlorhexidine, 3% Hydrogen Peroxide, Tetracycline	[33]
					BioGide
	Masalawalla	2022	Case Report	6mos.	Y/Resorbable	DFDBA	N/A	3	N/A	N	N	10% Povidone iodine(10min)	[50]
					Healiguide(Adv.BiotechProducts)
	Matarasso	2014	Prospective Case Series	1yr.	Y/Resorbable	BioOss	2.8	4.1	N/A	N	Y (Arkansas bur)	Air-abrasive(Air-Flow Master(30s)), Saline irrigation(30s)	[31]
					BioGide
	Mellonig	1995	Case Reports	8mos., 1yr.	Y/Non resorbable	DFDBA	Case 1: N/A	Case 1: 8	N/A	Y	N	40% Citric acid(0.5-1min), Tetracycline	[57]
							Case 2: 6	Case 2: 8
					Gore-tex		Case 3: N/A	Case 3: 6
	Mercado	2018	Prospective Cohort Study	3yrs.	No	DBBMC	4.3	5.4	Not Significant	N	N	24% EDTA (2min), Saline irrigation	[45]
						EMD, Doxycycline 100mg
	Monje	2020a	Prospective Case Series	1yr.	N/A	N/A	N/A	2.9 (1yr.)	3	N	Y	Mechanical debridement, Chlorhexidine	[71]
	Monje	2020b	Prospective Case Series	1yr.	Y/Resorbale	BioOss	2.2	3.9	-0.6	Y	Y (Meisinger (Germany))	3% Hydrogen Peroxide(2min), 0.12% Chlorhexidine	[47]
					Creoss(collagen porcine membrane, Switzerland)
	Monje	2023a	Two-arm Randomized Controlled Trial	1yr.	Y/Resorbable	Allograft(LifeNet, USA)	No membrane: 1.7	No membrane: 4.0	Not Significant	N	Y	Titanium Brush, 3% Hydrogen Peroxide(2min), Saline irrigation	[61]
					RTM(USA)-crosslinked CM		Resorbable: 1.7	Resorbable: 3.4
	Monje	2023b	Randomized Controlled Trial	1yr.	Y/Resorbable	Allograft(LifeNet, USA)	Control: 4.03	Control: 4.63	Control: 3.25	N	Y(Tungsten carbide bur)	Titanium Brush, 3% Hydrogen Peroxide(2min), Saline irrigation	[44]
					RTM(USA)-crosslinked CM		Experimental: 3.41	Experimental: 5.04	Experimental: 4.15
	Namgoong	2015	Animal Study	3mos.	Y/Resorbable	N	Turned: 0.1	N/A	N/A	N	N	0.12% Chlorhexidine, Saline irrigation	[95]
							Sa: 0.5
							SA/HA: 0.5
	Nart	2018	Case Series	1yr.	Y/Resorbable	Allograft with vancomycin & tobramycin	3.8	4.2	N/A	N	N	3% Hydrogen Peroxide(1min)	[48]
					Ossix plus	OSTEOmycin V®, Austria
	Obreja	2022	Prospective Case Series	2yrs.	Y/Resorbable	BioOss	N/A	1.6	Not Significant	N	N	Titanium Brush	[73]
					BioGide
	Pilenza	2022	Case Series	1yr.	Y/Resorbable	SIC nature graft (China)	1.3 mesially	2.2	N/A	N	N	Air-abrasive(Airflow Powder Plus), Rinsing with Betadin (11 mg povidone-iodine/ml)	[36]
					BioGide	EMD	0.9 distally
	Polymeri	2020	Pilot Randomized Controlled Trial	1yr.	No	EndoBon vs. BioOss	BioOss: 2.5	BioOss: 3.6	N/A	Y	N	3% Hydrogen Peroxide(1min), Saline irrigation	[102]
							EndBon: 3.0	EndBon: 3.7
	Pommer	2016	Retrospective Clinical Study	1~9 yr.	N/A	N/A	N/A	N/A	N/A	N/A	Y	Er:YAG laser or open-flap implantoplasty with diamond burs and saline irrigation	[76]
	Ravidà	2020	Retrospective Cohort Study	4.5yrs	N/A	Allograft	KM < 2mm : -0.2	KM < 2mm : 2.4	<2 mm vs >=2 mm	N/A	N/A	Mechanical debridement, Antibiotics	[72]
						Xenograft	KM >=2mm : 0.4	KM >=2mm : 1.4
	Regidor	2023	Randomized Controlled Trial	1yr.	Y/Resorbable	BioOss collagen	1.5	4.5	0.9	Y	N	Titanium Brush, Saline irrigation	[37]
					BioGuide
	Renvert	2018	Randomized Controlled Trial	1yr.	No	Debridement only vs. EndoBon	Control: 0.2	Control: 2.1	N/A	N/A	N/A	3% Hydrogen Peroxide, Saline irrigation	[12]
							Experimental: 0.7	Experimental: 4.0
	Renvert	2021	Multicenter Randomized Controlled Trial	1yr.	Y/Resorbable	BioOss	2.7	1.9	N/A	Y (if screw retained)	N	3% Hydrogen Peroxide(1min), Saline irrigation	[34]
					BioGuide
	Renvert	2024	Multicenter Randomized Controlled Trial	3yrs.	Y/Resorbable	BioOss	2.1	1.6	N/A	Y (if screw retained)	N	3% Hydrogen Peroxide(1min), Saline irrigation	[3]
					BioGuide
	Roccuzzo	2011	Prospective Study	1yr.	No	BioOss Collagen	TPS surface: 1.6	TPS surface: 2.1	N/A	N/A	N/A	24% EDTA(2min), 1% Chlorhexidine gel(2min), Saline irrigation	[90]
							SLA surface : 1.9	SLA surface : 3.4
	Roccuzzo	2021	Case Series	5yrs.	No	BioOss collagen	N/A	2.8	-0.59	N	N	Titanium Brush, 24% EDTA(2min), 1% Chlorhexidine gel(2min)	[43]
	Romanos	2008	Clinical Trial	27mos.	Y/Resorbable	BioOss	N/A	3.5	Not Significant	N	N	CO2 laser	[89]
					BioGuide
	Roos-Jansåker	2007a	Case Series	1yr.	Y/Resorbable	Algipore(HA, Friadent)	2.3	4.2	N/A	Y	N	3% Hydrogen Peroxide, Saline irrigation	[46]
					Osseoquest(Gore&Associate)
	Roos-Jansåker	2007b	Prospective Cohort Study (Clinical Trial)	1yr.	Y/Resorbable	Algipore(HA, Friadent)	No membrane: 1.4	No membrane: 2.2	N/A	Y	N	3% Hydrogen Peroxide, Saline irrigation	[63]
					Osseoquest(Gore&Associate)		Resorbable : 1.5	Resorbable : 2.9
	Roos-Jansåker	2011	Prospective Case-control Study	3yrs.	Y/Resorbable	Algipore(HA, Friadent)	No membrane: 1.3	N/A	N/A	Y	N	3% Hydrogen Peroxide, Saline irrigation	[62]
					Osseoquest(Gore&Associate)		Resorbable : 1.6
	Roos-Jansåker	2014	Clinical Trial	5yrs.	Y/Resorbable	Algipore(HA, Friadent)	No membrane: 1.1	No membrane: 3.3	N/A	Y	N	3% Hydrogen Peroxide, Saline irrigation	[64]
					Osseoquest(Gore&Associate)		Resorbable : 1.3	Resorbable : 3.0
	Sato	2022	Animal Study	1mo.	Y/Resorbable & nonresorbable	Autogenous, BioOss	N/A	N/A	N/A	N	N	N	[103]
					BioGide & Gore-tex
	Schou	2003a	Animal Study	6mos.	Y/Non resorbable	Autogenous	Graft + membrane.: 4.7	3.9-5.1	N/A	N	N	0.1% Chlorhexidine, Saline irrigation(5min)	[93]
							Graft: 4.0
							membrane.: 3.0
					Gore-tex		Conventional Flap Procedure: 1.9
	Schou	2003b	Animal Study	6mos.	Y/Non resorbable	Autogenous	N/A	N/A	N/A	N	N	N/A	[97]
					Gore-tex
	Schou	2003c	Animal Study	6mos.	Y/Non resorbable	BioOss	Graft + membrane.: 5.0	N/A	N/A	N	N	0.1% Chlorhexidine, Saline irrigation(5min)	[94]
							Graft: 4.6
							membrane.: 3.7
					Gore-tex		Conventional Flap Procedure: 2.1
	Schwarz	2006	Case Series	6mos.	Y/Resorbable	Nanocrystalline Hydroxyapatite, BioOss	N/A	NHA: 2.1	N/A	N	N	Saline irrigation	[26]
					BioGide			BioOss + membrane:2.6
	Schwarz	2009	Clinical Trial	4yrs.	Y/Resorbable	Ostim(nano HA), BioOss	N/A	Nano HA: 1.1	N/A	N	N	Er:YAG laser	[87]
					BioGide			BioOss: 2.5
	Schwarz	2010	Clinical Trial	1yr.	Y/Resorbable	BioOss	N/A	Class 1b: 1.6	N/A	N	N	Er:YAG laser	[88]
								Class 1c: 1.6
					BioGide			Class 1e: 2.7
	Schwarz	2013	Clinical Trial	4yrs.	Y/Resorbable	BioOss	N/A	Control: 1.2	N/A	N	Y (Diomond burs)	Er:YAG laser, Saline irrigation	[77]
					BioGide			Laser: 1.3
	Schwarz	2017	Clinical Trial	7yrs.	Y/Resorbable	BioOss	N/A	Control: 2.6	N/A	N	Y (Diomond burs)	Er:YAG laser, Saline irrigation	[78]
					BioGide			Laser: 0.7
	Schwarz	2023	Retrospective Clinical Study	1yr.	Y/Resorbable	BioOss collagen, BioOss spongiosa granule(0.25-1mm)	N/A	Collagen-stabilized natural bone mineral: 1.2	N/A	N	Y (Diomond burs)	Titanium Brush	[79]
					BioGide			BioOss collagen + autogenous bone + collagen membrane: 2.0
	Solakoglu	2019	Case Report	3yrs.	Collagen membrane (bovine pericardial tissuen)	Allograft and autograft (70:30 ratio)	3.8	3.2	N/A	N	N	Hyben X, rubbed with 0.2% Chlorhexidine and 3.0% Hydrogen Peroxide (30s) alternating 3 times, Photodynamic therapy, Air-abrasive(glycine powder), Saline irrigation	[54]
						PRGF
	Von Arx	1997	Case Report	6mos.	Y/Resorbable	Autogenous	N/A	N/A	N/A	N	N	0.5% Chlorhexidine	[40]
					BioGide
	Wang	2021	Randomized Controlled Trial	6mos.	Y/Resorbable	Allograft, demineralized allograft putty	Control: 1.3	Control: 2.7	N/A	N	Y	Er:YAG laser vs. Open Flap Debridement only	[56]
					Acellular dermal mat. membrane(Alloderm, BioHor.)		Experimental: 1.1	Experimental: 1.9
	Wang	2023	Randomized Controlled Trial	24-30mos.	Y/Resorbable	Allograft, demineralized allograft putty	Control: 2.0 (24 mos.)	Control: 1.8 (30 mos.)	N/A	N	Y	Er:YAG laser vs. Open Flap Debridement only	[52]
					Acellular dermal mat. membrane(Alloderm, BioHor.)		Experimental: 2.8 (24 mos.)	Experimental: 3.0 (30 mos.)
	Wen	2022a	Prospective Controlled Study	8mos., 1yr.	Y/Non resorbable	FDBA cortical + mineralized bovine bone + augotenous	3.5 (8mos.)	2.9 (1yr.)	N/A	Y	Y Meisinger(Germany)	Air-abrasive(EMS flow master with glycine), Tetracycine(250mg/2.5cc, 5min)	[69]
					Gore-tex (Ti reinforced dPTFE)
	Wen	2022b	Prospective Case Series	1yr.	Absorbable collagen membrane	Autogenous, BioOss	Clinical : 2.33 (8mos.)	1.5 (1yr.)	N/A	Y	Y	Mechanical debridement, Air-abrastive, Tetracycline	[68]
							Radiographic : 2.3 (8mos.)
	Wen	2024	Prospective Controlled Series	1yr.	Submerged : dPTFE + fixaction screws	Allograft +Xenograft + Autogenous	Submerged : 3.22	Submerged : 2.93	Submerged : 0.76	Y	Y	Mechanical debridement, Air-abrasive, Tetracycline	[80]
					Nonsubmerged : Collagen membrane		Nonsubmerged : 2.33	Nonsubmerged : 1.51	Nonsubmerged : 1.93
	Wiltfang	2012	Prospective Case Series	1yr.	No	Autogenous, demineralized xenograft (Colloss E)	3.5	4	N/A	N	Y	Etching gel (Gluma Etch 20), Mechanical debridement, Chlorhexidine	[65]
	Wohlfahrt	2012	Randomized Controlled Trial	1yr.	No	Porous titanium granules (PTG)	Control: 0.1	Control: 2.0	Control: 1.7	Y	N	Mechanical debridement, EDTA gel, Saline irrigation	[66]
							Experimental: 2.0	Experimental: 1.7	Experimental: 1.8
